# Supplementary material for: seneR: An R package for comprehensive senescence assessment and its application in type 2 diabetes and osteoarthritis
Source: Comput Struct Biotechnol J. 2025 Dec 31;31:192–201. doi: 10.1016/j.csbj.2025.12.031 (PMC12809408; doi:10.1016/j.csbj.2025.12.031)
Supplement: Supplementary file 1 — Supplementary material [file mmc1.zip]

Archive with 1 entries (1 files):
- Supplementary File_example function calls.txt
